# Supplementary material for: ATP Synthase Members of Chloroplasts and Mitochondria in Rubber Trees (Hevea brasiliensis) Response to Plant Hormones
Source: Plants (Basel). 2025 Feb 17;14(4):604. doi: 10.3390/plants14040604 (PMC11859043; doi:10.3390/plants14040604)
Supplement: Supplementary file 1 [file plants-14-00604-s001.zip]

Archive with 1 entries (1 files):
- plants-3429487-supplementary.xlsx
