# Supplementary material for: ATP Synthase Members of Chloroplasts and Mitochondria in Rubber Trees (Hevea brasiliensis) Response to Plant Hormones
Source: Plants (Basel). 2025 Feb 17;14(4):604. doi: 10.3390/plants14040604 (PMC11859043; doi:10.3390/plants14040604)
Supplement: Supplementary file 1 [file plants-14-00604-s001.zip › plants-3429487-supplementary.xlsx]

## Sheet: Sheet1
Table S1 Primers of qRT-PCR for ATPsynthase in rubber trees
Primer Name	Sequence (5'-3')
qHbCATPA1-F	TGGTAACCATTCGAGCCGACG
qHbCATPA1-R	AGCAATGCCGTCGCCTACTT
qHbCATPA2-F	AGAGGGAAGCTCCGTAAAAGCA
qHbCATPA2-R	ACCTGGAGCGGGGGATTCAA
qHbCATPA3-F	AACCATTCGAGCCGACGAGA
qHbCATPA3-R	GAGCAATGCCGTCGCCTACT
qHbCATPB-F	TAGCCCCTTATCGCCGTGGA
qHbCATPB-R	GTACGTTCGCCTACTCCGCC
qHbCATPC1-F	CTTTGCTCCGCCCTCTCTCG
qHbCATPC1-F	TGAGGGCACTGCAGGAGTCA
qHbCATPC2-R	CTTCTCCTTGATCGCGGCGT
qHbCATPC2-R	AGGGCCTCTGCTCCAGCTAC
qHbCATPC3-F	TGGCCAGTGAGCTTGCTTCT
qHbCATPC3-R	TTGCCTGGCGCTCCCTATTG
qHbCATPC4-F	TTGAGGGTGCCTCTCTCCCT
qHbCATPC4-R	GCAGCATCCACACAGTTCCCA
qHbCATPD1-F	CTGAGCTTGCGGTCGTGACA
qHbCATPD1-R	AGTGAACCCAGCCACCAAGC
qHbCATPD2-F	GCCAATCCGCTTGTGGGTGA
qHbCATPD2-R	GCACACTTCGAGCGATCCCA
qHbCATPD3-F	CTGAGCTTGCGGTCGTGACA
qHbCATPD3-R	AGTGAACCCAGCCACCAAGC
qHbCATPE1-F	CGATGGCTCTGATGGGTGGT
qHbCATPE1-R	TCGTGCCCTAGCTCGTCTGA
qHbCATPE2-F	TAGCCCCTTATCGCCGTGGA
qHbCATPE2-R	GTACGTTCGCCTACTCCGCC
qHbCATPE3-F	CCATGCACCTATTGCCACAGC
qHbCATPE3-R	TGCCTTCCGCTTTCCTCAAGT
qHbCATPF-F	CCTTGGGTCACTGGCCATCC
qHbCATPF-R	TCCACTTTCCGTAAGCGGGC
qHbCATPH1-F	GCCGCTTCCGTTATTGCTGC
qHbCATPH1-R	TTTCCCTTTGCCTCGGGTCG
qHbCATPH2-F	GCCGCTTCCGTTATTGCTGC
qHbCATPH2-R	CTCCGCCTCGGGTTGTCTTG
qHbCATPI1-F	CGGTGTGGAAGTAGGCCAGC
qHbCATPI1-R	AATAAAGGGGACCCACGGGC
qHbCATPI2-F	TAGCGCGGGCTGCAATAAGG
qHbCATPI2-R	TCGAGCCGCATCTCCTTTCG
qHbMATP1-1-F	AGGGCGAACACTCATCGTTT
qHbMATP1-1-R	TCGGAATGAGAAGGAACGCC
qHbMATP12-F	AACACTCGCAGTCCGATGGC
qHbMATP1-2-F	GCCGCTAAACGATCGGACCA
qHbMATP12-R	AGACGACGACGCCGAATCAC
qHbMATP1-2-R	TTCAACTGAGCGGCAGACCC
qHbMATP5H-1-F	TTGCAGGCATAGAGGTCCCA
qHbMATP5H-1-R	AGCAGTCATGGTGCTGAGCTT
qHbMATP5H-2-F	TCGTCGCGCTTTCGATGAGG
qHbMATP5H-2-R	ACGTTCCGACTCCTTCAGGG
qHbMATP5H-3-F	GCCTCCCTTCGTCGTGCTTT
qHbMATP5H-3-R	ACACATCCACTATGCGTGAGCC
qHbMATP7-1-F	CAGGAGCCGGAGCGTGTTAT
qHbMATP7-1-R	AGTTCGCGTCTCGATGGTGT
qHbMATP7-2-F	TGCCAAAGCACAATTAGAGGAGC
qHbMATP7-2-R	TCACATCCACCGTTGCCTCG
qHbMATP8-F	CGGAGCAAGGACCCCAACAG
qHbMATP8-R	CCATTCCTCGCGAGCCACTT
qHbMATPB1-F	TGGGCTCTTTGGTGGTGCTG
qHbMATPB1-R	CGTGCACCAGGAGGCTCATT
qHbMATPB2-F	GTTCACCGGAAAGGGTGCGA
qHbMATPB2-R	TGGTCCCTCACCTCCAGAGC
qHbMATPB3-F	AGAGCGCACTCGTGAGGGTA
qHbMATPB3-R	CACGGAAGTGCTCAGCCACA
qHbMATPC1-F	TCACCGCCATCCGATCCTCT
qHbMATPC1-R	GCTGCCATAGGCCACGAGAA
qHbMATPC2-F	TGGCTGCTTTGAGACGCGAA
qHbMATPC2-R	AGGGGTCTGCTCCTCAGCAA
qHbMATPG1-F	GCACCCTACTTCACCGCCTC
qHbMATPG1-R	GCCTCTTCATCGGCGAGCTT
qHbMATPG2-F	CCAATGCAGCAGTGCCGTTC
qHbMATPG2-R	CTCGCGAGTGAGAGCTTCGG
qHbMATPO-F	TGGGCGTCTCAGATCGGGTC
qHbMATPO-R	AGCAGGGCAAAGAACGGAGC
qHbMATPR1-F	TCCTGGCCCGACCCATTCTT
qHbMATPR1-R	CGGGGCTGCATGAAGGAGAG
qHbMATPR2-F	CGCACCTCCGCTTCCAATCT
qHbMATPR2-R	GCTGGCACATCCGTCGAGAA
qHbMATPR3-F	GTTGAGGGTGCGCCACTTGA
qHbMATPR3-R	TTGCAGTTCGGCCTGTGAGC
qHbMATPR4-F	GCCCGGGGTCTTATCAGTGC
qHbMATPR4-R	TGGTCAACTGGCACAGCCTC

## Sheet: Sheet2
qHbCATPI1-F
qHbCATPI1-R
qHbCATPI2-F
qHbCATPI2-R
qHbCATPA1-F
qHbCATPA1-R
qHbCATPA2-F
qHbCATPA2-R
qHbCATPA3-F
qHbCATPA3-R
qHbCATPC1-F
qHbCATPC1-R
qHbCATPE2-F
qHbCATPE2-R
qHbCATPF-F
qHbCATPF-R
qHbCATPB-F
qHbCATPB-R
qHbCATPH1-F
qHbCATPH1-R
qHbCATPH2-F
qHbCATPH2-R
qHbCATPC1-F
qHbCATPC1-R
qHbCATPC3-F
qHbCATPC3-R
qHbCATPC4-F
qHbCATPC4-R
qHbCATPD1-F
qHbCATPD1-R
qHbCATPD2-F
qHbCATPD2-R
qHbCATPD3-F
qHbCATPD3-R
qHbCATPE1-F
qHbCATPE1-R
qHbCATPE3-F
qHbCATPE3-R
